# Supplementary material for: Host tRNA-Derived RNAs Target the 3′Untranslated Region of SARS-CoV-2
Source: Pathogens. 2022 Dec 6;11(12):1479. doi: 10.3390/pathogens11121479 (PMC9786188; doi:10.3390/pathogens11121479)
Supplement: Supplementary file 1 [file pathogens-11-01479-s001.zip]

Archive with 3 entries (3 files):
- Supplemental 4.pdf
- Supplemental 5.pdf
- Supplemental Files S1 -S3.xlsx
