# Supplementary material for: Host tRNA-Derived RNAs Target the 3′Untranslated Region of SARS-CoV-2
Source: Pathogens. 2022 Dec 6;11(12):1479. doi: 10.3390/pathogens11121479 (PMC9786188; doi:10.3390/pathogens11121479)
Supplement: Supplementary file 1 [file pathogens-11-01479-s001.zip › Supplemental Files S1 -S3.xlsx]

## Sheet: File S1
File S1. Significantly altered tRFs (p < 0.05) in individuals older than 60 diagnosed with COVID-19 compared to individuals younger than 60 diagnosed with COVID-19.
tRF ID	Log2 Ratio	p-value	Adjusted p-value
5019a	-1.25051	0.000239117	0.0148253
5013c	0.97024	0.000156157	0.0148253

## Sheet: File S2
File S2. Significantly altered tRFs (p < 0.05) in individuals less than 60 diagnosed with COVID-19 compared to uninfected individuals less than 60 years old.
tRF ID	Log2 Ratio	p-value	Adjusted p-value
5032b	2.18074	0.00015638	0.0031276
5028c	-1.52833	0.000256804	0.00440236
5027c	-1.5995	0.000523474	0.00785212
5020a	1.87562	0.00221172	0.0204159
5013c	-1.88372	9.66198e-07	5.79719e-05
5013b	2.58481	3.23865e-11	3.88638e-09
5012b	1.68935	3.77574e-05	0.00113272
5012a	1.91716	0.000110609	0.00265463
5011a	1.73922	0.000958842	0.0113554
5009b	1.02669	0.00412632	0.0353685
5009a	1.88079	3.33728e-05	0.00113272
5008c	-1.08053	0.00214171	0.0204159
5008b	-0.933818	0.00491066	0.0392853
3023a	-1.56976	0.00104091	0.0113554
3005a	-1.54071	0.000671236	0.00894981

## Sheet: File S3
File S3. Significantly altered tRFs (p < 0.05) by gender.
Table S3a Significantly altered tRFs (p < 0.05) in uninfected females compared to uninfected males.
tRF ID	Log2 Ratio	p-value	Adjusted p-value
3022b	-2.61746	5.32328e-06	0.00063347
3022a	-2.34247	0.000276288	0.0164392
Table S3b. Significantly altered tRFs (p < 0.05) in males diagnosed with COVID-19 compared to uninfected males.
tRF ID	Log2 Ratio	p-value	Adjusted p-value
5013c	-1.92005	3.95176e-05	0.00470259
3005a	-1.57272	0.000564115	0.0335648
